# Supplementary material for: Taxonomic notes on Lasioglossum (Lasioglossum) subopacum (Smith) and L. (L.) okinawa Ebmer et Maeta (Hymenoptera, Halictidae) from Asia
Source: Zookeys. 2011 Nov 1;(143):83–92. doi: 10.3897/zookeys.143.2077 (PMC3208534; doi:10.3897/zookeys.143.2077)
Supplement: XML Treatment for Lasioglossum (Lasioglossum) subopacum subopacum [file zookeys.143.2077-treatment1.xml]

<!DOCTYPE tp:taxon-treatment
  PUBLIC "-//TaxonX//DTD Taxonomic Treatment Publishing DTD v0 20100105//EN" "tax-treatment-NSO.dtd">
<tp:taxon-treatment xmlns:tp="http://www.plazi.org/taxpub"><tp:treatment-meta><mixed-citation publication-type="journal"><person-group><name><surname>Murao</surname><given-names>Ryuki</given-names></name></person-group><article-title>Taxonomic notes on 
                    <italic>Lasioglossum (Lasioglossum) subopacum</italic> (Smith) and 
                    <italic>L. (L.) okinawa</italic> Ebmer et Maeta (Hymenoptera, Halictidae) from Asia</article-title><source>Zookeys</source><day>1</day><month>11</month><year>2011</year><volume>2011</volume><issue>143</issue><fpage>83</fpage><lpage>92</lpage><pub-id pub-id-type="doi">10.3897/zookeys.143.2077</pub-id></mixed-citation></tp:treatment-meta><tp:nomenclature><tp:taxon-name>
                        <tp:taxon-name-part taxon-name-part-type="genus">Lasioglossum</tp:taxon-name-part>
                        <tp:taxon-name-part taxon-name-part-type="subgenus"> (Lasioglossum) </tp:taxon-name-part>
                        <tp:taxon-name-part taxon-name-part-type="species">subopacum</tp:taxon-name-part>
                        <tp:taxon-name-part taxon-name-part-type="subspecies">subopacum</tp:taxon-name-part>
                        <object-id xmlns:xlink="http://www.w3.org/1999/xlink" xlink:type="simple">http://species-id.net/wiki/Lasioglossum_subopacum_subopacum</object-id>
                    </tp:taxon-name><tp:taxon-authority>(Smith, 1853)</tp:taxon-authority><xref ref-type="fig" rid="F3">Figs 11</xref><xref ref-type="fig" rid="F4">20, 22</xref><tp:nomenclature-citation-list><tp:nomenclature-citation><tp:taxon-name>Halictus subopacus</tp:taxon-name><comment> Smith, 1853, Cat. Hym. Brit. Mus., 1: 63 [Syntype: Natural History Museum, London, United Kingdom; ♀, Foo–cho–foo (now Fuzhou, Fujian<!--PageBreak--> Prov.), north China]; Smith, 1873, Trans. ent. Soc. London, 1873: 200 [in list]; Dalla Torre, 1896, Cat. Hym., 10: 85; Cockerell, 1909, Ann. Mag. nat. Hist., (8)4: 316 [♀, in key]; Cockerell, 1919, Ann. Mag. nat. Hist., (9)3: 123; Wu, 1941, Cat. Ins. Sin., 6: 273; Hirashima, 1957, Sci. Bull. Fac. Agr. Kyushu Univ., 16(1): 20.</comment></tp:nomenclature-citation><tp:nomenclature-citation><tp:taxon-name>Halictus chinae</tp:taxon-name><comment> Strand, 1910, Berl. ent. Zeitschr., 54: 182 [Syntypes: Museum für Naturkunde an der Humboldt Universität zu Berlin, Germany; 2♀, Tsingtau (now Qingdao, Shandong Prov.), China]; Strand, 1915, Ent. Mitt., 4: 63 [in list]; Blüthgen, 1926, Deutsch. ent. Zeitschr., 1925: 396 [Synonymy]; Wu, 1941, Cat. Ins. Sin., 6: 272.</comment></tp:nomenclature-citation><tp:nomenclature-citation><tp:taxon-name>Halictus horishensis</tp:taxon-name><comment> Cockerell, 1911, Ann. Mag. nat. Hist., (8)8: 662 [Holotype: U. S. National Museum of Natural History, Smithsonian Institution, Washington, DC, USA; ♂, Horisha, Taiwan]; Ebmer, 1980, Linzer biol. Beitr., 11(1): 501 [Synonymy].</comment></tp:nomenclature-citation><tp:nomenclature-citation><tp:taxon-name>Halictus perangulatus</tp:taxon-name><comment> Cockerell, 1911, Ann. Mag. nat. Hist., (8)8: 663 [in key], 666 [Syntype: Museum für Naturkunde an der Humboldt Universität zu Berlin, Germany, 7♀, Taiwan]; Blüthgen, 1922, Deutsch. ent. Zeitschr., 1922: 63 [Synonymy].</comment></tp:nomenclature-citation><tp:nomenclature-citation><tp:taxon-name>Halictus baguionis</tp:taxon-name><comment> Crawford, 1918, Proc. ent. Soc. Washington, 19: 170 [Holotype: U. S. National Museum of Natural History, Smithsonian Institution, Washington, DC, USA; ♀, Luzon, Bagua, Philippines]; Blüthgen, 1926, Deutsch. ent. Zeitschr., 1925: 416 [Synonymy].</comment></tp:nomenclature-citation><tp:nomenclature-citation><tp:taxon-name>Lasioglossum (Sericohalictus) subopacum</tp:taxon-name><comment>: Pesenko, 1986, Trudy Zool. Inst. Akad. Nauk SSSR, 159: 137 [in key].</comment></tp:nomenclature-citation><tp:nomenclature-citation><tp:taxon-name>Lasioglossum (Leuchalictus) subopacum</tp:taxon-name><comment>: Pesenko, 2006, Zoosyst. Ross., 15(1): 159.</comment></tp:nomenclature-citation><tp:nomenclature-citation><tp:taxon-name>Lasioglossum (Lasioglossum) subopacum</tp:taxon-name><comment>: Ebmer, 1980, Linzer biol. Beitr., 11(1): 500, 501; Sakagami &amp; Tadauchi, 1995, Esakia, 35: 183, Fig. 16; Ebmer, 1998, Linzer biol. Beitr., 30(1): 410; Ebmer &amp; Maeta, 1999, Linzer biol. Beitr., 31(1): 230, Figs 7–9.</comment></tp:nomenclature-citation></tp:nomenclature-citation-list></tp:nomenclature><tp:treatment-sec sec-type="Diagnosis"><title>Diagnosis.</title><p>This species is divided into two subspecies, one of which is newly relegated to a subspecies of <italic><tp:taxon-name>Lasioglossum subopacum</tp:taxon-name></italic> as treated below. The nominotypical subspecies is separated from the ssp. <italic>okinawa</italic> by only the female characteristic that propodeum, and T1 basally with dense and thick yellowish tomentose as in <xref ref-type="fig" rid="F4">Figs 20, 22</xref>. In male, both subspecies cannot clearly separate. This subspecies is separated from the other Korean <italic><tp:taxon-name>Lasioglossum</tp:taxon-name></italic> s. str. species in having the combination of following characters: the mesoscutum reflexed upward in both sexes and densely transversely rows on medio-anterior margin in female; the female propodeum and T1 with dense yellowish tomentose; the shape of hair tufts on male S6 and the gonostylus as in <xref ref-type="fig" rid="F2">Fig. 11</xref>; and the male genitalia without ventral retrorse.</p></tp:treatment-sec><tp:treatment-sec sec-type="Distribution"><title>Distribution.</title><p>China (north and southeastern areas), Taiwan, Vietnam, Philippines, and Korean Peninsula (south).</p></tp:treatment-sec><tp:treatment-sec sec-type="Flight record"><title>Flight record.</title><p>Female: March to December. Male: May to October.</p></tp:treatment-sec><tp:treatment-sec sec-type="Flower record"><title>Flower record.</title><p>In Korea, this species visited the following six species of flowering plants. <tp:taxon-name>Apiaceae</tp:taxon-name>: <italic><tp:taxon-name>Angelica miqueliana</tp:taxon-name></italic>. <tp:taxon-name>Asteraceae</tp:taxon-name>: <italic><tp:taxon-name>Aster yomena</tp:taxon-name></italic>; <italic><tp:taxon-name>Sonchus arvensis</tp:taxon-name></italic>. <tp:taxon-name>Brassicaceae</tp:taxon-name>: <italic><tp:taxon-name>Brassica</tp:taxon-name></italic> sp. <tp:taxon-name>Caprifoliaceae</tp:taxon-name>: <italic><tp:taxon-name>Lonicera</tp:taxon-name></italic> sp. <tp:taxon-name>Rosaceae</tp:taxon-name>: <italic><tp:taxon-name>Crataegus</tp:taxon-name></italic> sp.</p></tp:treatment-sec><tp:treatment-sec sec-type="Specimens examined"><title>Specimens examined.</title><p>[SOUTH KOREA] 2♀1♂, Cheju Is., 17. X. 2005 (O. Tadauchi and R. Murao), 22. X. 2005 (O. Tadauchi); 1♀, Myeong–do–am, 400–600m, <!--PageBreak-->Cheju city, Cheju Is., 15. IX. 1998 (O. Tadauchi, ELKU); 2♀, Pijarim Forests, Pukcheju–gun, Cheju Is., 24. IV. 1997 (O. Tadauchi and J. C. Paik, ELKU); 1♂, Pijarim, Pukcheju–gun, Cheju Is., 15. IX. 1998 (J. C. Paik, ELKU); 1♂, Kwanumsa, 500m, Cheju city, Cheju Is., 14. IX. 1998 (O. Tadauchi, ELKU); 8♀, KwangNung, Pocheon-shi, Gyeonggi–do, 19. V. 1992 (O. Tadauchi, ELKU).</p><p>[CHINA] Hunan Prov.: 1♀, Yuanling, 7. V. 1939 (T. C. Maa, BPBM); 1♀ Changteh, Yangshan, 11. X. 1938 (T. C. Maa, BPBM). Fujian Prov.: 1♀, Changting city, 3. VI. 1940 (T. C. Maa, BPBM); 12♀, Chungan, Bohea Hill, 11. VIII. 1939 (T. C. Maa, BPBM), 25. IX. 1939 (T. C. Maa, BPBM), 30. IX. 1939 (T. C. Maa, BPBM), 7. X. 1939 (T. C. Maa, BPBM), 24. IV. 1940 (T. C. Maa, BPBM), 6. V. 1940 (T. C. Maa, BPBM), 11. VIII. 1943 (T. C. Maa, BPBM); 1♀, Kienyang, Nwangkeng, 30. VII. 1943 (T. C. Maa, BPBM); 1♀, Kienyang, Liutun, 6. VII. 1942 (T. C. Maa, BPBM); 3♀ and 1♂, Shaowu city, 26. V. 1943 (T. C. Maa, BPBM), 11. IX. 1943 (T. C. Maa, BPBM), 8. XII. 1941 (T. C. Maa, BPBM), 23. XII. 1941 (T. C. Maa, BPBM, illustrated in Figs 20, 22); 1♀, Shaowu, 9. VII. 1942 (T. C. Maa, BPBM); 2♀, Shaowu, Shuipeichieh, 7. VII. 1941 (T. C. Maa, BPBM), 20. VII. 1941 (T. C. Maa, BPBM); 7♀, Shaowu, ShuiPeiKai, 16. III. 1942 (T. C. Maa, BPBM), 26. III. 1942 (T. C. Maa, BPBM), 13. V. 1943 (T. C. Maa, BPBM), 1. VI. 1943 (T. C. Maa, BPBM), V. 1945 (T. C. Maa, BPBM), 1♀, Shaowu, Tachuland, 25. IV. 1943 (T. C. Maa, BPBM); 2♀, Yungan, 19. X. 1940 (T. C. Maa, BPBM), 22. IV. 1941 (T. C. Maa, BPBM).</p></tp:treatment-sec><tp:treatment-sec><!--Section generated to contain objects referenced in tp:taxon-treatment.--><fig id="F3" position="float" orientation="portrait"><label>Figures 14–19.</label><caption><p><bold>14–15</bold> Male of <italic><tp:taxon-name>Lasioglossum (Lasioglossum) subopacum okinawa</tp:taxon-name></italic> Ebmer et Maeta. <bold>16–17</bold> Male of <italic><tp:taxon-name>Lasioglossum (Lasioglossum) occidens</tp:taxon-name></italic> (Smith) <bold>18–19</bold> Male of <italic><tp:taxon-name>Lasioglossum (Lasioglossum) sakishima</tp:taxon-name></italic> Ebmer et Maeta <bold>14, 18</bold> labrum <bold>16</bold> first metasomal tergum <bold>15, 17, 19</bold> distal parts of metasomal sternum.</p></caption><graphic xmlns:xlink="http://www.w3.org/1999/xlink" xlink:href="ZooKeys-143-083-g003.jpg" position="float" orientation="portrait" xlink:type="simple"/></fig><fig id="F4" position="float" orientation="portrait"><label>Figures 20–24.</label><caption><p><bold>20, 22</bold> Female of <italic><tp:taxon-name>Lasioglossum (Lasioglossum) subopacum subopacum</tp:taxon-name></italic> (Smith) <bold>21, 23</bold> Female of <italic><tp:taxon-name>Lasioglossum (Lasioglossum) subopacum okinawa</tp:taxon-name></italic> Ebmer et Maeta <bold>20, 21</bold> hairs on propodeum <bold>22, 23</bold> hairs on first metasomal tergum <bold>24</bold> Distribution of both ssp. <italic>subopacum</italic> and ssp. <italic>okinawa</italic>.</p></caption><graphic xmlns:xlink="http://www.w3.org/1999/xlink" xlink:href="ZooKeys-143-083-g004.jpg" position="float" orientation="portrait" xlink:type="simple"/></fig><fig id="F2" position="float" orientation="portrait"><label>Figures 7–13.</label><caption><p><bold>7-10</bold> Male of <italic><tp:taxon-name>Lasioglossum (Lasioglossum) subopacum okinawa</tp:taxon-name></italic> Emer et Maeta <bold>7</bold> seventh and eighth metasomal sterna <bold>8</bold> genitalia in ventral view <bold>9</bold> genitalia in dorsal view <bold>10–13</bold> gonostylus of genitalia in ventral view <bold>11</bold> Male of <italic><tp:taxon-name>Lasioglossum (Lasioglossum) subopacum subopacum</tp:taxon-name></italic> (Smith) <bold>12</bold> Male of <italic><tp:taxon-name>Lasioglossum (Lasioglossum) occidens</tp:taxon-name></italic> (Smith) <bold>13</bold> Male of <italic><tp:taxon-name>Lasioglossum (Lasioglossum) sakishima</tp:taxon-name></italic> Ebmer et Maeta Scale bars: 0.2mm.</p></caption><graphic xmlns:xlink="http://www.w3.org/1999/xlink" xlink:href="ZooKeys-143-083-g002.jpg" position="float" orientation="portrait" xlink:type="simple"/></fig></tp:treatment-sec></tp:taxon-treatment>
