# Supplementary material for: Taxonomic notes on Lasioglossum (Lasioglossum) subopacum (Smith) and L. (L.) okinawa Ebmer et Maeta (Hymenoptera, Halictidae) from Asia
Source: Zookeys. 2011 Nov 1;(143):83–92. doi: 10.3897/zookeys.143.2077 (PMC3208534; doi:10.3897/zookeys.143.2077)
Supplement: XML Treatment for Lasioglossum (Lasioglossum) subopacum okinawa [file zookeys.143.2077-treatment2.xml]

<!DOCTYPE tp:taxon-treatment
  PUBLIC "-//TaxonX//DTD Taxonomic Treatment Publishing DTD v0 20100105//EN" "tax-treatment-NSO.dtd">
<tp:taxon-treatment xmlns:tp="http://www.plazi.org/taxpub"><tp:treatment-meta><mixed-citation publication-type="journal"><person-group><name><surname>Murao</surname><given-names>Ryuki</given-names></name></person-group><article-title>Taxonomic notes on 
                    <italic>Lasioglossum (Lasioglossum) subopacum</italic> (Smith) and 
                    <italic>L. (L.) okinawa</italic> Ebmer et Maeta (Hymenoptera, Halictidae) from Asia</article-title><source>Zookeys</source><day>1</day><month>11</month><year>2011</year><volume>2011</volume><issue>143</issue><fpage>83</fpage><lpage>92</lpage><pub-id pub-id-type="doi">10.3897/zookeys.143.2077</pub-id></mixed-citation></tp:treatment-meta><tp:nomenclature><tp:taxon-name>
                        <tp:taxon-name-part taxon-name-part-type="genus">Lasioglossum</tp:taxon-name-part>
                        <tp:taxon-name-part taxon-name-part-type="subgenus"> (Lasioglossum) </tp:taxon-name-part>
                        <tp:taxon-name-part taxon-name-part-type="species">subopacum</tp:taxon-name-part>
                        <tp:taxon-name-part taxon-name-part-type="subspecies">okinawa</tp:taxon-name-part>
                        <object-id xmlns:xlink="http://www.w3.org/1999/xlink" xlink:type="simple">http://species-id.net/wiki/Lasioglossum_subopacum_okinawa</object-id>
                    </tp:taxon-name><tp:taxon-authority>Ebmer &amp; Maeta, 1999</tp:taxon-authority><tp:taxon-status xmlns:xlink="http://www.w3.org/1999/xlink" xlink:type="simple">stat. n.</tp:taxon-status><xref ref-type="fig" rid="F1">Figs 1</xref><xref ref-type="fig" rid="F2">10</xref><xref ref-type="fig" rid="F3">14, 15</xref><xref ref-type="fig" rid="F4">21, 23</xref><tp:nomenclature-citation-list><tp:nomenclature-citation><tp:taxon-name>Lasioglossum (Lasioglossum) okinawa</tp:taxon-name><comment> Ebmer et Maeta, 1999, Linzer biol. Beitr., 31: 230–233 [Holotype: EBSU; ♀, Okinawa–jima, Okinawa Pref., Japan)]; Ikudome, 1999, Ident. Guide Aculeata Nansei Is., Jap.: 746.</comment></tp:nomenclature-citation></tp:nomenclature-citation-list></tp:nomenclature><tp:treatment-sec sec-type="Diagnosis"><title>Diagnosis.</title><p>This subspecies is separated from the ssp. <italic>subopacum</italic> by the female propodeum and T1 basally with sparse and thin whitish tomentose as in <xref ref-type="fig" rid="F4">Figs 21, 23</xref>. In Japan, it is closely similar to <italic><tp:taxon-name>Lasioglossum (Lasioglossum) occidens</tp:taxon-name></italic> (Smith, 1873) and <italic><tp:taxon-name>Lasioglossum (Lasioglossum) sakishima</tp:taxon-name></italic> Ebmer et Maeta, 1999. However, it is separated from the former by the mesoscutum reflexed upward in both sexes and densely transversely rows on medio-anterior margin in female, the T1 basally with whitish tomentose tufts in both sexes  (<xref ref-type="fig" rid="F1">Figs 6</xref>, <xref ref-type="fig" rid="F4">23</xref>), the shape of hair tufts on male S6 (<xref ref-type="fig" rid="F3">Fig. 15</xref>), and the gonostylus narrowly rounded apically as in Fig 10; from the latter by the basal elevation of male labrum broadly rounded (<xref ref-type="fig" rid="F3">Fig. 14</xref>), the sculpture on female mesoscutum as stated above, the shape of both hair tufts on male S6 and gonostylus. In contrast, in <italic><tp:taxon-name>Lasioglossum occidens</tp:taxon-name></italic>, mesoscutum flat in both sexes and densely coarsely punctate on medio-anterior margin in female, T1 without tomentose hair tufts in both sexes as in <xref ref-type="fig" rid="F3">Fig. 16</xref>, hair tufts on<!--PageBreak--> male S6 as in <xref ref-type="fig" rid="F3">Fig. 17</xref>, and gonostylus broadly rounded as in <xref ref-type="fig" rid="F2">Fig. 12</xref>; in <italic><tp:taxon-name>Lasioglossum sakishima</tp:taxon-name></italic>, basal elevation of male labrum small and rounded as in <xref ref-type="fig" rid="F3">Fig. 18</xref>, female mesoscutum reticulate–punctate on anterior margin, shape of hair tufts on male S6 as in <xref ref-type="fig" rid="F3">Fig. 19</xref>, and gonostylus truncate apically as in <xref ref-type="fig" rid="F2">Fig. 13</xref>.</p></tp:treatment-sec><tp:treatment-sec sec-type="Description of male (new to science)"><title>Description of male (new to science).</title><p>Body length 7.0–8.7mm, wing length 6.0–7.1mm (n=5).</p><p>Color. Body black except on the following parts: mandible apical half reddish brown; tegula blackish brown translucent; tibial spur yellow; posterior margin of metasomal terga narrowly brown translucent. Wings nearly transparent; veins and pterostigma blackish brown.</p><p>Pilosity. Mostly whitish; pale brown on mesosoma dorsally; mesoscutellum and metanotum mixed with blackish brown hairs. Head with sparse short fine branched hairs, and mixed with moderately dense tomentose on lower paraocular area. Hairs on mesosoma finely branched except on the following parts: dorsal, lateral surface, and around lateral lobe of pronotum with dense tomentose. T1 (<xref ref-type="fig" rid="F1">Fig. 6</xref>) basally with a pair of tomentose tufts, however sometimes disappear. Disc on T2–5 with moderately dense short and simple hairs. Basal hair bands on metasomal terga present on T2–4 or T2–3. Apical fimbriae on metasomal terga absent. Acarinarium absent. S6 with well–formed, distinctive hair tufts as in <xref ref-type="fig" rid="F3">Fig. 15</xref>.<!--PageBreak--></p><p>Structure. Head nearly as long as wide; head length/width ratio 1.0–1.01 (n= 5). Vertex flat medially. Distance between lateral ocelli nearly as long as that between lateral ocellus and compound eye. Frons and paraocular area with reticulate–punctate, dimly shiny. Supraclypeal area slightly convex in lateral view, dimly shiny, with reticulate–punc<!--PageBreak-->tate; IS with distinct tessellation. Clypeus 1.5× distance between lower rim of antennal socket and upper margin of clypeus; nearly flat, with moderately dense PP; IS nearly smooth. Basal area of labrum 2× as wide as long; basal elevation weakly developed, broadly rounded; distal process absent; labral fimbriae acutely pointed at apex. Mandible edentate. Hypostomal carina moderately developed; its anterior angle obtuse. Postgena slightly depressed, with distinct lineoration. Scape length 0.5–0.6mm (n= 5), F2 2.2× F1.</p><p>Pronotal dorsolateral angle acute, moderately projecting; pronotal lateral ridge incomplete, interrupted by oblique lateral sulcus; lower portion of lateral ridge inconspicuous, narrowly rounded. Mesoscutum (<xref ref-type="fig" rid="F1">Fig. 3</xref>) with oily–dull luster, dense PP excluding anteriorly, IS smooth; its anterior margin weakly reflexed upwards, with reticulate–punctate. Mesoscutellum marginally and longitudinally with dense PP. Metanotum and mesepisternum coarsely rugulose. Propodeum coarsely rugulose; propodeal dorsum (<xref ref-type="fig" rid="F1">Fig. 5</xref>) 0.7× mesoscutellum, and nearly as long as metanotum; shield marginally with lateral carina that not reaching to apical margin on dorsal surface. Basitibial plate of hind leg carinate marginally. Inner hind tibial spur without distinct teeth.</p><p>Metasomal terga with oily–dull luster. T1 with weak lineolation over entire surface, medially and apically with dense PP. T2–3 with dense PP over entire surface; IS weakly lineolate over entire surface. T4–5 similar to IS of T2–3. S7–8 (<xref ref-type="fig" rid="F2">Fig. 7</xref>): S7 with short and slender median process; S8 without median process. Male genitalia as in <xref ref-type="fig" rid="F2">Figs 8–10</xref>. Gonobase ventral arm ring–shaped, and not connected to each other at apical ends: bottom nearly flat. Gonocoxite smooth. Gonostylus simple and flat, butter knife–like apically. Ventral retrorse lobe absent.</p><fig id="F1" position="float" orientation="portrait"><label>Figures 1–6.</label><caption><p>Male of <italic><tp:taxon-name>Lasioglossum (Lasioglossum) subopacum okinawa</tp:taxon-name></italic> Ebmer et Maeta <bold>1</bold> lateral habitus <bold>2</bold> head in frontal view <bold>3</bold> mesoscutum <bold>4</bold> mesosoma in lateral view <bold>5</bold> propodeal dorsum <bold>6</bold> first metasomal tergum.</p></caption><graphic xmlns:xlink="http://www.w3.org/1999/xlink" xlink:href="ZooKeys-143-083-g001.jpg" position="float" orientation="portrait" xlink:type="simple"/></fig><fig id="F2" position="float" orientation="portrait"><label>Figures 7–13.</label><caption><p><bold>7-10</bold> Male of <italic><tp:taxon-name>Lasioglossum (Lasioglossum) subopacum okinawa</tp:taxon-name></italic> Emer et Maeta <bold>7</bold> seventh and eighth metasomal sterna <bold>8</bold> genitalia in ventral view <bold>9</bold> genitalia in dorsal view <bold>10–13</bold> gonostylus of genitalia in ventral view <bold>11</bold> Male of <italic><tp:taxon-name>Lasioglossum (Lasioglossum) subopacum subopacum</tp:taxon-name></italic> (Smith) <bold>12</bold> Male of <italic><tp:taxon-name>Lasioglossum (Lasioglossum) occidens</tp:taxon-name></italic> (Smith) <bold>13</bold> Male of <italic><tp:taxon-name>Lasioglossum (Lasioglossum) sakishima</tp:taxon-name></italic> Ebmer et Maeta Scale bars: 0.2mm.</p></caption><graphic xmlns:xlink="http://www.w3.org/1999/xlink" xlink:href="ZooKeys-143-083-g002.jpg" position="float" orientation="portrait" xlink:type="simple"/></fig></tp:treatment-sec><tp:treatment-sec sec-type="Variation"><title>Variation.</title><p>Male clypeus black over the entire surface, or with a small yellow spot on lower margin.</p></tp:treatment-sec><tp:treatment-sec sec-type="Distribution"><title>Distribution.</title><p>Japan (central Ryukyus: Amami–ôshima, Okinawa–jima, Kume–jima).</p></tp:treatment-sec><tp:treatment-sec sec-type="Flight record"><title>Flight record.</title><p>Female: April to November. Male: May to October.</p></tp:treatment-sec><tp:treatment-sec sec-type="Flower record"><title>Flower record.</title><p>This species visited the following six species of flowering plants. <tp:taxon-name>Apiaceae</tp:taxon-name>: <italic><tp:taxon-name>Foeniculum vulgare</tp:taxon-name></italic>. <tp:taxon-name>Asteraceae</tp:taxon-name>: <italic><tp:taxon-name>Bidens pilosa</tp:taxon-name></italic> var. <italic>radiata</italic>; <italic><tp:taxon-name>Solidago altissima</tp:taxon-name></italic>. <tp:taxon-name>Euphorbiaceae</tp:taxon-name>: <italic><tp:taxon-name>Mallotus japonicus</tp:taxon-name></italic>. <tp:taxon-name>Polygonaceae</tp:taxon-name>: <italic><tp:taxon-name>Fallopia japonica</tp:taxon-name></italic> var. <italic>japonica</italic>; <italic><tp:taxon-name>Persicaria longiseta</tp:taxon-name></italic>.</p></tp:treatment-sec><tp:treatment-sec sec-type="Collecting site"><title>Collecting site.</title><p>So far as the author’s survey in both Amami–ôshima and Okinawa–jima, this species was mainly collected from around subtropical forest at mountain areas, but in Kume–jima from open land such as cultivated area.</p></tp:treatment-sec><tp:treatment-sec sec-type="Specimens examined"><title>Specimens examined.</title><p>Holotype: ♀, Mt. Yonaha–dake, Okinawa–jima, Okinawa Pref., Japan, 7. VII. 1998 (Y. Maeta, EBSU). [JAPAN] [Ryukyus] Kagoshima Pref.: 1♀16♂, Mt. Yuwan–dake, Uken–son, Amami–ôshima, 14. X. 2004 (R. Murao, 1♂ illustrated in Fig. 1, 1♂ in Fig. 4, 1♂ in Figs 7–10, 1♂ in Fig. 15); 1♂, Mt. Yuwan–dake, alt.500m, Amami–ôshima, 17. VII. 1963 (C. M. Yoshimoto, ELKU); 2♂, Mt. Yuwan–dake, 24. VII. 1963 (Y. Hirashima, ELKU), 29. VII. 1963 (Y. Hirashima, ELKU); 8♀2♂, Shinmura, Amami–ôshima, 23. VII. 1954 (S. Ueda, ELKU; S. Miyamoto and Y. Hirashima, ELKU), 29. VII. 1954 (S. Ueda, ELKU); 1♀, Yuwan, Amami–ôshima, 31. VII. 1963 (Y. Hirashima, ELKU); 3♀, Santarou–toge, Sum<!--PageBreak--><!--PageBreak-->iyou–son, Amami–ôshima, 15. X. 2004 (R. Murao, 1♀ illustrated in Figs 21, 23); 1♀, Yakkachi, Sumiyou–son, Amami–ôshima, 19. VII. 1933 (T. Esaki and K. Yasumatsu, ELKU). Okinawa Pref.: 3♀ (paratypes), same data as the holotype; 1♀1♂, 60–180m, Izumi, Motobu, Okinawa–jima, 22. V. 1982 (S. Ikudome, ELKU, 1♂ illustrated in Figs 2, 3, 5, 6); 1♂, Mt. Yonaha–dake, Kunigami–son, Okinawa–jima, 14. VI. 2002 (Y. Maeta, EBSU); 14♀, Hedo, Okinawa–jima, 5. IV. 1979 (K. Ohara, ELKU); 1♀, Nago, Okinawa–jima, 7. IV. 1979 (K. Ohara, ELKU); 1♀, Mt. Katsuu–dake, Nago–shi, Okinawa–jima, 3. XI. 2004 (R. Murao); 6♀3♂, Gima, Kume–jima, 27. V. 2003 (R. Murao); 3♀3♂, Zenda, Kume–jima, 27. V. 2003 (R. Murao, 1♂ illustrated in Figs 4, 14); 1♀, Nakadomari, Kume–jima, 26. V. 2003 (R. Murao).</p><fig id="F3" position="float" orientation="portrait"><label>Figures 14–19.</label><caption><p><bold>14–15</bold> Male of <italic><tp:taxon-name>Lasioglossum (Lasioglossum) subopacum okinawa</tp:taxon-name></italic> Ebmer et Maeta. <bold>16–17</bold> Male of <italic><tp:taxon-name>Lasioglossum (Lasioglossum) occidens</tp:taxon-name></italic> (Smith) <bold>18–19</bold> Male of <italic><tp:taxon-name>Lasioglossum (Lasioglossum) sakishima</tp:taxon-name></italic> Ebmer et Maeta <bold>14, 18</bold> labrum <bold>16</bold> first metasomal tergum <bold>15, 17, 19</bold> distal parts of metasomal sternum.</p></caption><graphic xmlns:xlink="http://www.w3.org/1999/xlink" xlink:href="ZooKeys-143-083-g003.jpg" position="float" orientation="portrait" xlink:type="simple"/></fig><fig id="F4" position="float" orientation="portrait"><label>Figures 20–24.</label><caption><p><bold>20, 22</bold> Female of <italic><tp:taxon-name>Lasioglossum (Lasioglossum) subopacum subopacum</tp:taxon-name></italic> (Smith) <bold>21, 23</bold> Female of <italic><tp:taxon-name>Lasioglossum (Lasioglossum) subopacum okinawa</tp:taxon-name></italic> Ebmer et Maeta <bold>20, 21</bold> hairs on propodeum <bold>22, 23</bold> hairs on first metasomal tergum <bold>24</bold> Distribution of both ssp. <italic>subopacum</italic> and ssp. <italic>okinawa</italic>.</p></caption><graphic xmlns:xlink="http://www.w3.org/1999/xlink" xlink:href="ZooKeys-143-083-g004.jpg" position="float" orientation="portrait" xlink:type="simple"/></fig></tp:treatment-sec></tp:taxon-treatment>
